# Supplementary material for: Valorization of Pistacia lentiscus L. Hydrodistillation By-Products: Phytochemical Profile and Multitarget Anti-Aging Activity of an Aqueous Extract
Source: Plants (Basel). 2026 Mar 26;15(7):1013. doi: 10.3390/plants15071013 (PMC13074500; doi:10.3390/plants15071013)
Supplement: Supplementary file 1 [file plants-15-01013-s001.zip]

Archive with 1 entries (1 files):
- plants-4193559-supplementary.pdf
